# Supplementary material for: Fusion Between Control Mesoangioblasts and mtDNA-Mutant Myotubes Preserves Myotube Morphology and Mitochondrial Network Organization
Source: Int J Mol Sci. 2026 Jan 29;27(3):1357. doi: 10.3390/ijms27031357 (PMC12897884; doi:10.3390/ijms27031357)
Supplement: Supplementary file 1 [file ijms-27-01357-s001.zip]

Archive with 1 entries (1 files):
- ijms-4082099-supplementary.pdf
